# Supplementary material for: ZNF498 promotes hepatocellular carcinogenesis by suppressing p53-mediated apoptosis and ferroptosis via the attenuation of p53 Ser46 phosphorylation
Source: J Exp Clin Cancer Res. 2022 Feb 28;41:79. doi: 10.1186/s13046-022-02288-3 (PMC8883630; doi:10.1186/s13046-022-02288-3)
Supplement: Supplementary file 4 — Additional file 4: Table S3. ZNF498 mRNA level and TP53 mutational status in HCC patients from TCGA datasets. [file 13046_2022_2288_MOESM4_ESM.xlsx]

## Sheet: Table S3 ZNF498 mRNA level and 
TP53 Status	PatientID	OS Status(Live:0; Dead:1)	OS（months）	Zscores of ZNF498 mRNA level	ZNF498-HighLow（High: 1; low:0)
p53 mut	TCGA-2Y-A9GS	1	23.8025	-0.0229	0
p53 mut	TCGA-2Y-A9GY	1	24.8874	0.3315	0
p53 mut	TCGA-2Y-A9H4	0	47.7365	-0.5695	0
p53 mut	TCGA-2Y-A9H8	1	20.8107	0.4819	0
p53 mut	TCGA-2Y-A9HA	1	1.18355	1.1514	1
p53 mut	TCGA-4R-AA8I	1	8.6136	0.1043	0
p53 mut	TCGA-5C-AAPD	0	0.657527	-0.1715	0
p53 mut	TCGA-BC-A10R	1	10.1259	-0.1428	0
p53 mut	TCGA-BC-A10U	1	27.5175	1.0456	0
p53 mut	TCGA-BC-A216	0	44.416	0.3082	0
p53 mut	TCGA-BC-A217	1	45.9283	-0.4654	0
p53 mut	TCGA-BC-A5W4	1	17.9834	-0.9631	0
p53 mut	TCGA-BC-A69H	0	14.5971	0.3267	0
p53 mut	TCGA-BC-A8YO	0	18.4765	0.8752	0
p53 mut	TCGA-BD-A3EP	0	13.4464	0.5253	0
p53 mut	TCGA-BW-A5NO	0	0.657527	-0.1905	0
p53 mut	TCGA-CC-5258	1	4.24105	0.4865	0
p53 mut	TCGA-CC-5259	0	8.21909	-3.2034	0
p53 mut	TCGA-CC-5263	1	4.24105	1.0754	0
p53 mut	TCGA-CC-A1HT	1	3.32051	0.4534	0
p53 mut	TCGA-CC-A3M9	1	9.86291	0.3427	0
p53 mut	TCGA-CC-A3MA	1	9.96153	0.9002	0
p53 mut	TCGA-CC-A3MB	1	10.3561	0.2252	0
p53 mut	TCGA-CC-A5UD	1	9.99441	-0.7364	0
p53 mut	TCGA-CC-A5UE	1	8.94237	0.2692	0
p53 mut	TCGA-CC-A7IG	1	9.83003	-0.8166	0
p53 mut	TCGA-CC-A7II	0	13.1177	1.5131	1
p53 mut	TCGA-CC-A7IJ	0	12.5588	0.106	0
p53 mut	TCGA-CC-A8HT	1	4.60269	3.2515	1
p53 mut	TCGA-CC-A8HU	1	11.3095	2.3228	1
p53 mut	TCGA-CC-A8HV	1	9.1725	-0.0521	0
p53 mut	TCGA-DD-A114	1	37.7749	0.2882	0
p53 mut	TCGA-DD-A11A	0	2.59723	1.1537	1
p53 mut	TCGA-DD-A1EB	0	60	-0.4218	0
p53 mut	TCGA-DD-A1EE	1	11.4738	0.1355	0
p53 mut	TCGA-DD-A1EI	0	6.01637	0.3695	0
p53 mut	TCGA-DD-A1EL	1	13.6437	-1.3858	0
p53 mut	TCGA-DD-A3A7	1	13.7752	-1.7981	0
p53 mut	TCGA-DD-A4NQ	1	12.2629	-0.2609	0
p53 mut	TCGA-DD-AAC8	1	0.526022	-0.0429	0
p53 mut	TCGA-DD-AACB	0	60	-1.2484	0
p53 mut	TCGA-DD-AACE	0	60	0.9421	0
p53 mut	TCGA-DD-AACF	1	11.9999	0.0141	0
p53 mut	TCGA-DD-AACG	1	15.419	-1.3504	0
p53 mut	TCGA-DD-AACL	1	3.51777	0.4808	0
p53 mut	TCGA-DD-AACQ	1	14.2026	-0.075	0
p53 mut	TCGA-DD-AACS	0	59.3089	0.8248	0
p53 mut	TCGA-DD-AACU	0	51.5172	0.306	0
p53 mut	TCGA-DD-AACV	0	50.3337	0.5201	0
p53 mut	TCGA-DD-AACZ	1	5.62186	-1.0362	0
p53 mut	TCGA-DD-AAD3	0	42.5749	-0.4992	0
p53 mut	TCGA-DD-AAD5	0	44.2187	-0.4178	0
p53 mut	TCGA-DD-AAD8	0	40.0763	0.4121	0
p53 mut	TCGA-DD-AADB	0	40.8324	1.0537	0
p53 mut	TCGA-DD-AADC	1	13.9724	0.3469	0
p53 mut	TCGA-DD-AADD	0	40.4708	0.9695	0
p53 mut	TCGA-DD-AADL	0	20.9094	0.0382	0
p53 mut	TCGA-DD-AADN	0	29.523	-1.2677	0
p53 mut	TCGA-DD-AADR	0	60	-0.6656	0
p53 mut	TCGA-DD-AADV	0	18.871	0.4944	0
p53 mut	TCGA-DD-AADW	0	19.2984	2.0457	1
p53 mut	TCGA-DD-AAE0	0	18.2464	5.3396	1
p53 mut	TCGA-DD-AAE6	0	4.63557	0.1209	0
p53 mut	TCGA-DD-AAEA	0	18.9039	1.3413	1
p53 mut	TCGA-DD-AAED	0	25.0847	-0.0429	0
p53 mut	TCGA-DD-AAEI	0	50.3337	-0.6413	0
p53 mut	TCGA-DD-AAVU	0	60	-0.4656	0
p53 mut	TCGA-DD-AAVV	0	60	-0.1409	0
p53 mut	TCGA-ED-A459	0	29.9175	0.6436	0
p53 mut	TCGA-ED-A7PZ	0	0.197258	0.0362	0
p53 mut	TCGA-ED-A7XO	0	14.0382	-1.0324	0
p53 mut	TCGA-ED-A7XP	0	13.1505	-0.7649	0
p53 mut	TCGA-FV-A3I1	1	8.12046	0.1558	0
p53 mut	TCGA-FV-A3R2	1	6.37801	-0.2509	0
p53 mut	TCGA-FV-A496	0	0.328764	-0.3522	0
p53 mut	TCGA-FV-A4ZP	0	60	-0.5728	0
p53 mut	TCGA-FV-A4ZQ	0	0.394516	-0.1066	0
p53 mut	TCGA-G3-A25U	0	53.7857	1.0722	0
p53 mut	TCGA-G3-A25V	0	28.2737	-0.8401	0
p53 mut	TCGA-G3-A25Z	0	21.534	-0.7129	0
p53 mut	TCGA-G3-A5SJ	0	22.9477	-0.0658	0
p53 mut	TCGA-G3-A5SM	0	17.0957	-0.6784	0
p53 mut	TCGA-G3-A7M6	0	20.7779	2.2789	1
p53 mut	TCGA-G3-A7M9	1	1.84108	1.7807	1
p53 mut	TCGA-G3-AAV4	1	0.887662	0.034	0
p53 mut	TCGA-G3-AAV7	0	11.8684	0.1523	0
p53 mut	TCGA-GJ-A3OU	0	28.8983	-0.7127	0
p53 mut	TCGA-K7-A5RG	0	17.0628	0.9154	0
p53 mut	TCGA-K7-AAU7	0	11.8026	0.21	0
p53 mut	TCGA-MI-A75G	0	22.9477	0.3304	0
p53 mut	TCGA-MI-A75I	0	20.7121	3.9238	1
p53 mut	TCGA-NI-A8LF	0	26.2682	0.1336	0
p53 mut	TCGA-QA-A7B7	0	3.09038	-0.3325	0
p53 mut	TCGA-RC-A6M6	0	0.295887	1.5222	1
p53 mut	TCGA-RC-A7SB	0	19.3313	-0.0232	0
p53 mut	TCGA-RC-A7SH	0	15.3861	0.018	0
p53 mut	TCGA-RC-A7SK	0	15.5176	0.2938	0
p53 mut	TCGA-RG-A7D4	0	36.0982	1.3218	1
p53 mut	TCGA-UB-A7MB	0	19.7587	-0.361	0
p53 mut	TCGA-UB-A7MC	0	16.4382	0.8722	0
p53 mut	TCGA-UB-A7MD	1	1.70957	0.3474	0
p53 mut	TCGA-UB-A7MF	1	7.03554	-0.3705	0
p53 mut	TCGA-WJ-A86L	0	11.3423	0.1005	0
p53 mut	TCGA-WQ-A9G7	0	0.986291	2.6447	1
p53 mut	TCGA-WQ-AB4B	0	12.9862	-0.8205	0
p53 mut	TCGA-WX-AA44	0	20.219	-0.0824	0
p53 mut	TCGA-XR-A8TG	0	29.523	1.756	1
p53 mut	TCGA-YA-A8S7	1	13.5451	0.6009	0
p53 mut	TCGA-ZP-A9D2	1	25.1504	0.9485	0
p53 wild	TCGA-2Y-A9GT	1	53.3912	-0.3102	0
p53 wild	TCGA-2Y-A9GU	0	60	-0.7497	0
p53 wild	TCGA-2Y-A9GV	0	60	-0.2495	0
p53 wild	TCGA-2Y-A9GW	1	41.7858	-0.3625	0
p53 wild	TCGA-2Y-A9GX	0	60	-0.2978	0
p53 wild	TCGA-2Y-A9GZ	1	27.8791	0.4319	0
p53 wild	TCGA-2Y-A9H0	0	60	0.8865	0
p53 wild	TCGA-2Y-A9H1	1	40.405	-1.4519	0
p53 wild	TCGA-2Y-A9H2	0	56.909	0.765	0
p53 wild	TCGA-2Y-A9H3	0	49.8405	0.7975	0
p53 wild	TCGA-2Y-A9H5	1	18.2464	-0.1254	0
p53 wild	TCGA-2Y-A9H6	0	11.7369	-0.5161	0
p53 wild	TCGA-2Y-A9H7	0	38.3996	0.3873	0
p53 wild	TCGA-2Y-A9H9	0	22.9148	0.4658	0
p53 wild	TCGA-2Y-A9HB	0	8.54785	-0.4038	0
p53 wild	TCGA-3K-AAZ8	0	13.019	-0.2326	0
p53 wild	TCGA-5C-A9VG	0	10.7834	1.1118	0
p53 wild	TCGA-5C-A9VH	0	10.5862	0.0665	0
p53 wild	TCGA-5R-AA1C	0	17.0957	-1.1533	0
p53 wild	TCGA-5R-AA1D	0	14.7615	-0.2191	0
p53 wild	TCGA-5R-AAAM	1	1.51231	-0.6337	0
p53 wild	TCGA-BC-4072	1	48.9858	2.8041	1
p53 wild	TCGA-BC-4073	0	27.912	0.0758	0
p53 wild	TCGA-BC-A10Q	1	37.3147	0.9074	0
p53 wild	TCGA-BC-A10S	1	46.783	-0.2638	0
p53 wild	TCGA-BC-A10T	1	27.5175	-1.4488	0
p53 wild	TCGA-BC-A10W	1	2.99175	-0.0414	0
p53 wild	TCGA-BC-A10X	1	25.3148	-0.3897	0
p53 wild	TCGA-BC-A10Y	1	23.3751	0.689	0
p53 wild	TCGA-BC-A10Z	1	1.1178	-0.4863	0
p53 wild	TCGA-BC-A110	0	60	-0.9229	0
p53 wild	TCGA-BC-A112	1	5.03008	0.7213	0
p53 wild	TCGA-BC-A3KF	0	0.263011	-0.1259	0
p53 wild	TCGA-BC-A3KG	0	22.3559	-0.022	0
p53 wild	TCGA-BC-A69I	0	12.7231	-1.238	0
p53 wild	TCGA-BD-A2L6	0	44.8105	-0.0105	0
p53 wild	TCGA-CC-5260	1	2.86024	1.4692	1
p53 wild	TCGA-CC-5261	1	3.18901	0.5114	0
p53 wild	TCGA-CC-5262	1	3.38626	-0.8643	0
p53 wild	TCGA-CC-5264	1	3.35339	1.788	1
p53 wild	TCGA-CC-A123	0	7.19992	-2.0195	0
p53 wild	TCGA-CC-A3MC	0	11.9341	-1.0251	0
p53 wild	TCGA-CC-A5UC	1	11.4081	-0.8093	0
p53 wild	TCGA-CC-A7IE	1	7.13417	1.8145	1
p53 wild	TCGA-CC-A7IF	1	21.3368	-0.1896	0
p53 wild	TCGA-CC-A7IH	0	11.9999	-0.3742	0
p53 wild	TCGA-CC-A7IK	1	8.6136	0.6342	0
p53 wild	TCGA-CC-A7IL	1	9.13963	-1.3295	0
p53 wild	TCGA-CC-A9FS	0	6.93691	0.3939	0
p53 wild	TCGA-CC-A9FW	0	8.15334	0.7496	0
p53 wild	TCGA-DD-A113	0	60	-0.7765	0
p53 wild	TCGA-DD-A115	0	60	-0.3817	0
p53 wild	TCGA-DD-A116	1	53.3254	-1.2348	0
p53 wild	TCGA-DD-A118	0	60	0.5042	0
p53 wild	TCGA-DD-A119	1	7.33143	-2.4351	0
p53 wild	TCGA-DD-A11B	1	0.460269	0.066	0
p53 wild	TCGA-DD-A11C	0	21.7641	0.1134	0
p53 wild	TCGA-DD-A11D	1	51.2871	-0.0626	0
p53 wild	TCGA-DD-A1EA	0	60	0.1536	0
p53 wild	TCGA-DD-A1EC	0	19.7916	1.0716	0
p53 wild	TCGA-DD-A1ED	0	60	-0.489	0
p53 wild	TCGA-DD-A1EF	1	12.9533	1.3912	1
p53 wild	TCGA-DD-A1EG	1	45.1064	-0.2145	0
p53 wild	TCGA-DD-A1EH	0	49.1501	0.8289	0
p53 wild	TCGA-DD-A1EJ	1	33.0407	0.3089	0
p53 wild	TCGA-DD-A1EK	1	18.345	1.0712	0
p53 wild	TCGA-DD-A39V	1	21.1395	-0.8112	0
p53 wild	TCGA-DD-A39W	1	27.1887	-0.4593	0
p53 wild	TCGA-DD-A39X	1	55.6925	-1.6288	0
p53 wild	TCGA-DD-A39Y	1	5.62186	-0.637	0
p53 wild	TCGA-DD-A39Z	1	19.7587	-0.2509	0
p53 wild	TCGA-DD-A3A1	1	7.66019	-1.1625	0
p53 wild	TCGA-DD-A3A2	0	60	-0.0166	0
p53 wild	TCGA-DD-A3A3	1	17.5888	-2.073	0
p53 wild	TCGA-DD-A3A4	1	20.1203	-1.5154	0
p53 wild	TCGA-DD-A3A5	0	60	-1.1924	0
p53 wild	TCGA-DD-A3A6	0	60	-0.2354	0
p53 wild	TCGA-DD-A3A8	1	0.36164	-1.3632	0
p53 wild	TCGA-DD-A3A9	1	30.6079	-0.7981	0
p53 wild	TCGA-DD-A4NA	0	33.1394	1.0941	0
p53 wild	TCGA-DD-A4NB	0	32.5147	-0.6395	0
p53 wild	TCGA-DD-A4ND	0	60	-0.6246	0
p53 wild	TCGA-DD-A4NE	1	21.6984	-0.2158	0
p53 wild	TCGA-DD-A4NF	0	30.9695	-0.7683	0
p53 wild	TCGA-DD-A4NG	1	26.3668	0.2274	0
p53 wild	TCGA-DD-A4NH	0	30.1476	0.2798	0
p53 wild	TCGA-DD-A4NI	0	26.8271	0.2345	0
p53 wild	TCGA-DD-A4NJ	0	30.5093	0.2179	0
p53 wild	TCGA-DD-A4NK	1	39.7804	-0.4051	0
p53 wild	TCGA-DD-A4NL	0	56.2514	-0.554	0
p53 wild	TCGA-DD-A4NN	1	29.5558	0.1956	0
p53 wild	TCGA-DD-A4NO	0	60	-0.3412	0
p53 wild	TCGA-DD-A4NP	0	60	-0.9161	0
p53 wild	TCGA-DD-A4NR	1	0.295887	-0.2884	0
p53 wild	TCGA-DD-A4NS	0	60	0.3578	0
p53 wild	TCGA-DD-A4NV	0	60	0.5192	0
p53 wild	TCGA-DD-A73A	0	23.934	-0.4107	0
p53 wild	TCGA-DD-A73B	1	9.30401	0.3046	0
p53 wild	TCGA-DD-A73C	0	23.0463	0.6763	0
p53 wild	TCGA-DD-A73D	0	22.7833	-0.3532	0
p53 wild	TCGA-DD-A73E	0	1.44656	1.493	1
p53 wild	TCGA-DD-A73F	0	35.6708	-0.7159	0
p53 wild	TCGA-DD-A73G	0	60	-0.9874	0
p53 wild	TCGA-DD-AA3A	1	13.4793	0.4579	0
p53 wild	TCGA-DD-AAC9	0	11.4081	-0.2977	0
p53 wild	TCGA-DD-AACA	0	60	1.4018	1
p53 wild	TCGA-DD-AACC	1	55.3967	-0.1022	0
p53 wild	TCGA-DD-AACD	1	12.5259	-0.7094	0
p53 wild	TCGA-DD-AACH	1	6.41089	0.3375	0
p53 wild	TCGA-DD-AACI	0	53.1939	-0.7548	0
p53 wild	TCGA-DD-AACJ	0	60	-0.8822	0
p53 wild	TCGA-DD-AACK	0	0.295887	-0.2689	0
p53 wild	TCGA-DD-AACN	0	42.805	0.7305	0
p53 wild	TCGA-DD-AACO	0	60	-1.3626	0
p53 wild	TCGA-DD-AACP	0	13.6437	0.9659	0
p53 wild	TCGA-DD-AACT	0	51.3529	-0.4905	0
p53 wild	TCGA-DD-AACW	0	46.8159	0.1509	0
p53 wild	TCGA-DD-AACX	0	5.58898	-0.2517	0
p53 wild	TCGA-DD-AACY	0	47.6707	-0.4527	0
p53 wild	TCGA-DD-AAD0	0	4.50406	0.4321	0
p53 wild	TCGA-DD-AAD1	0	18.5423	0.4506	0
p53 wild	TCGA-DD-AAD2	0	21.6326	-0.6562	0
p53 wild	TCGA-DD-AAD6	0	22.0929	0.1907	0
p53 wild	TCGA-DD-AADA	0	40.5365	0.4588	0
p53 wild	TCGA-DD-AADF	1	3.78078	-1.2339	0
p53 wild	TCGA-DD-AADG	0	37.6434	0.9662	0
p53 wild	TCGA-DD-AADI	0	35.6708	-0.7182	0
p53 wild	TCGA-DD-AADJ	0	35.0462	-0.4239	0
p53 wild	TCGA-DD-AADK	0	34.4873	-0.6767	0
p53 wild	TCGA-DD-AADM	1	0.394516	-0.4133	0
p53 wild	TCGA-DD-AADO	0	14.893	-0.5713	0
p53 wild	TCGA-DD-AADP	0	15.0574	0.7466	0
p53 wild	TCGA-DD-AADQ	0	14.3341	-0.7069	0
p53 wild	TCGA-DD-AADS	0	15.5834	-0.1627	0
p53 wild	TCGA-DD-AADU	0	18.2135	-0.7431	0
p53 wild	TCGA-DD-AADY	0	18.2464	0.1968	0
p53 wild	TCGA-DD-AAE1	0	18.1477	0.8545	0
p53 wild	TCGA-DD-AAE2	0	20.9751	0.8458	0
p53 wild	TCGA-DD-AAE3	0	18.608	-0.4341	0
p53 wild	TCGA-DD-AAE4	0	19.9888	-0.4874	0
p53 wild	TCGA-DD-AAE7	0	21.1724	0.1666	0
p53 wild	TCGA-DD-AAE9	0	23.7367	-0.8085	0
p53 wild	TCGA-DD-AAEB	0	15.7149	0.0555	0
p53 wild	TCGA-DD-AAEE	0	26.6298	1.0346	0
p53 wild	TCGA-DD-AAEG	0	23.6381	-1.4469	0
p53 wild	TCGA-DD-AAEH	0	25.7751	-0.7462	0
p53 wild	TCGA-DD-AAEK	0	35.0791	-0.4511	0
p53 wild	TCGA-DD-AAVP	0	60	-0.6835	0
p53 wild	TCGA-DD-AAVQ	0	60	0.2058	0
p53 wild	TCGA-DD-AAVR	0	60	-0.8215	0
p53 wild	TCGA-DD-AAVS	0	59.9336	0.0768	0
p53 wild	TCGA-DD-AAVW	0	60	0.1299	0
p53 wild	TCGA-DD-AAVX	0	56.4816	0.0293	0
p53 wild	TCGA-DD-AAVY	0	60	-1.4902	0
p53 wild	TCGA-DD-AAVZ	0	60	-0.0197	0
p53 wild	TCGA-DD-AAW0	0	60	-0.3358	0
p53 wild	TCGA-DD-AAW1	0	60	0.0165	0
p53 wild	TCGA-DD-AAW2	0	60	0.5959	0
p53 wild	TCGA-DD-AAW3	0	53.6871	0.7503	0
p53 wild	TCGA-ED-A4XI	0	26.9257	-0.5654	0
p53 wild	TCGA-ED-A5KG	0	28.0764	0.9611	0
p53 wild	TCGA-ED-A627	0	13.9067	-0.1655	0
p53 wild	TCGA-ED-A66X	0	13.3478	0.2425	0
p53 wild	TCGA-ED-A66Y	1	9.7314	1.9214	1
p53 wild	TCGA-ED-A7PX	0	0.197258	1.3669	1
p53 wild	TCGA-ED-A7PY	0	12.8218	0.4919	0
p53 wild	TCGA-ED-A82E	0	13.4136	0.5849	0
p53 wild	TCGA-ED-A8O5	0	13.3478	0.641	0
p53 wild	TCGA-ED-A8O6	1	1.84108	1.3117	1
p53 wild	TCGA-ED-A97K	0	0.197258	0.9958	0
p53 wild	TCGA-EP-A12J	0	18.7395	-0.3287	0
p53 wild	TCGA-EP-A26S	0	19.9888	0.7863	0
p53 wild	TCGA-EP-A2KA	1	20.6135	0.5595	0
p53 wild	TCGA-EP-A2KB	1	19.5943	-0.7876	0
p53 wild	TCGA-EP-A2KC	1	0.624651	0.4699	0
p53 wild	TCGA-EP-A3JL	0	9.96153	-0.4408	0
p53 wild	TCGA-EP-A3RK	0	11.9341	-0.7772	0
p53 wild	TCGA-ES-A2HS	1	22.6189	-0.7045	0
p53 wild	TCGA-ES-A2HT	1	14.3998	-1.8562	0
p53 wild	TCGA-FV-A23B	0	60	1.097	0
p53 wild	TCGA-FV-A2QQ	0	23.9669	-0.5559	0
p53 wild	TCGA-FV-A2QR	1	19.1012	-0.7899	0
p53 wild	TCGA-FV-A3I0	0	27.8791	-0.5467	0
p53 wild	TCGA-FV-A3R3	1	12.0327	0.3007	0
p53 wild	TCGA-FV-A495	0	0.0328764	-1.5401	0
p53 wild	TCGA-G3-A25S	1	13.6766	-1.3683	0
p53 wild	TCGA-G3-A25T	0	51.057	0.0562	0
p53 wild	TCGA-G3-A25X	0	58.487	-0.6705	0
p53 wild	TCGA-G3-A25Y	1	14.8601	0.8261	0
p53 wild	TCGA-G3-A3CH	0	25.6436	-0.3965	0
p53 wild	TCGA-G3-A3CI	0	5.91774	5.8678	1
p53 wild	TCGA-G3-A3CJ	0	19.5286	-0.7992	0
p53 wild	TCGA-G3-A3CK	0	19.2327	-0.2148	0
p53 wild	TCGA-G3-A5SI	1	25.249	-0.2366	0
p53 wild	TCGA-G3-A5SK	0	24.46	-1.5964	0
p53 wild	TCGA-G3-A5SL	0	20.4162	-0.0382	0
p53 wild	TCGA-G3-A6UC	0	22.06	0.7692	0
p53 wild	TCGA-G3-A7M5	0	14.6957	-0.4776	0
p53 wild	TCGA-G3-A7M7	0	11.8684	-1.4419	0
p53 wild	TCGA-G3-A7M8	0	14.1368	-0.7233	0
p53 wild	TCGA-G3-AAUZ	0	15.7806	-0.7105	0
p53 wild	TCGA-G3-AAV0	0	15.6491	-1.1617	0
p53 wild	TCGA-G3-AAV1	1	11.8026	0.0664	0
p53 wild	TCGA-G3-AAV2	0	12.23	-0.6195	0
p53 wild	TCGA-G3-AAV3	0	13.5451	-0.4434	0
p53 wild	TCGA-G3-AAV5	0	11.6382	-0.1658	0
p53 wild	TCGA-G3-AAV6	1	2.13696	0.7287	0
p53 wild	TCGA-GJ-A6C0	1	1.01917	-0.3567	0
p53 wild	TCGA-GJ-A9DB	1	2.20272	-0.387	0
p53 wild	TCGA-HP-A5MZ	1	2.99175	-0.913	0
p53 wild	TCGA-HP-A5N0	1	37.7092	-0.1814	0
p53 wild	TCGA-K7-A5RF	0	20.745	-0.4672	0
p53 wild	TCGA-K7-A6G5	0	16.8327	-1.9711	0
p53 wild	TCGA-KR-A7K0	1	2.13696	-0.3459	0
p53 wild	TCGA-KR-A7K2	0	27.2545	0.1737	0
p53 wild	TCGA-KR-A7K7	0	31.2654	0.063	0
p53 wild	TCGA-KR-A7K8	0	29.786	-1.0391	0
p53 wild	TCGA-LG-A6GG	0	12.7231	-0.1901	0
p53 wild	TCGA-LG-A9QC	0	13.9724	-0.6779	0
p53 wild	TCGA-LG-A9QD	0	12.0327	-0.6313	0
p53 wild	TCGA-MI-A75C	0	9.56702	-1.113	0
p53 wild	TCGA-MI-A75E	0	16.6683	-0.1407	0
p53 wild	TCGA-MI-A75H	0	24.5586	-0.4281	0
p53 wild	TCGA-MR-A520	0	7.52868	4.5045	1
p53 wild	TCGA-MR-A8JO	0	10.8492	-0.5353	0
p53 wild	TCGA-NI-A4U2	1	58.8815	-0.5183	0
p53 wild	TCGA-O8-A75V	0	17.6875	-1.0471	0
p53 wild	TCGA-PD-A5DF	1	21.008	-0.4861	0
p53 wild	TCGA-RC-A6M4	0	0.72328	-0.9834	0
p53 wild	TCGA-RC-A6M5	0	0.493145	-0.3357	0
p53 wild	TCGA-RC-A7S9	0	21.0409	-0.2618	0
p53 wild	TCGA-RC-A7SF	0	19.0354	-0.039	0
p53 wild	TCGA-UB-A7MA	0	27.8791	2.3334	1
p53 wild	TCGA-UB-A7ME	0	15.9779	0.0013	0
p53 wild	TCGA-UB-AA0U	0	10.7506	0.5714	0
p53 wild	TCGA-UB-AA0V	0	10.3232	0.0324	0
p53 wild	TCGA-WX-AA46	0	24.8545	0.1997	0
p53 wild	TCGA-WX-AA47	1	18.2793	-0.8415	0
p53 wild	TCGA-XR-A8TD	0	33.8626	-0.4886	0
p53 wild	TCGA-XR-A8TE	0	30.4106	0.4348	0
p53 wild	TCGA-XR-A8TF	1	22.7833	0.9142	0
p53 wild	TCGA-ZP-A9CV	1	35.7695	-1.227	0
p53 wild	TCGA-ZP-A9CY	0	25.7093	-0.7259	0
p53 wild	TCGA-ZP-A9CZ	0	23.2107	-0.1317	0
p53 wild	TCGA-ZP-A9D0	0	35.8681	-0.7115	0
p53 wild	TCGA-ZP-A9D1	0	0.690403	0.5908	0
p53 wild	TCGA-ZP-A9D4	0	12.9862	0.3608	0
p53 wild	TCGA-ZS-A9CD	1	45.5666	-1.2467	0
p53 wild	TCGA-ZS-A9CE	0	40.7996	-0.1592	0
p53 wild	TCGA-ZS-A9CF	0	60	0.0582	0
p53 wild	TCGA-ZS-A9CG	0	11.2108	-1.0544	0
